# Supplementary material for: Physical Activity Barriers and Assets in Rural Appalachian Kentucky: A Mixed-Methods Study
Source: Int J Environ Res Public Health. 2021 Jul 19;18(14):7646. doi: 10.3390/ijerph18147646 (PMC8303275; doi:10.3390/ijerph18147646)
Supplement: Supplementary file 1 [file ijerph-18-07646-s001.zip]

Archive with 1 entries (1 files):
- ijerph-1257555-supplementary.pdf
